# Supplementary material for: Integrative Multidimensional Profiling of Individuals Recovered from Mild COVID-19 Reveals Immune–Metabolic–Oxidative Network Interactions
Source: Int J Mol Sci. 2026 Jul 22;27(14):6518. doi: 10.3390/ijms27146518 (PMC13409994; doi:10.3390/ijms27146518)
Supplement: Supplementary file 1 [file ijms-27-06518-s001.zip]

Archive with 1 entries (1 files):
- ijms-4411902-supplementary.pdf
